# Supplementary material for: Comparative cellular, physiological and transcriptome analyses reveal the potential easy dehulling mechanism of rice-tartary buckwheat (Fagopyrum Tararicum)
Source: BMC Plant Biol. 2020 Nov 4;20:505. doi: 10.1186/s12870-020-02715-7 (PMC7640676; doi:10.1186/s12870-020-02715-7)
Supplement: Supplementary file 1 — Additional file 1: Table S1. Summary statistics of RNA-seq data in different samples for XMQ and JQ. Table S2. List of GO enrichment of DEGs between XMQ and JQ hull at four different development stages. Table S3. Identified regulatory and structural genes of SCW biosynthesis in MEred module. Table S4. The expression value (FPKM) of the identified regulatory and structural genes of SCW biosynthesis and other hub TFs in MEred module. Table S5. The fold changes of the identified regulatory and structural genes of SCW biosynthesis and other hub TFs between XMQ and JQ hull at different development stages. Table S6. Primers of sequences for qRT-PCR analysis. [file 12870_2020_2715_MOESM1_ESM.zip › Additional file 1-Table S2.xlsx]

## Sheet: Sheet1
GO Term ID	GO Term	Level 1	P value
J5 vs X5
GO:0006855	drug transmembrane transport	biological_process	7.14634e-08
GO:0015893	drug transport	biological_process	1.54773e-07
GO:0009698	phenylpropanoid metabolic process	biological_process	2.9271e-07
GO:0009808	lignin metabolic process	biological_process	5.07429e-07
GO:0019748	secondary metabolic process	biological_process	9.24534e-07
GO:0005975	carbohydrate metabolic process	biological_process	2.37044e-06
GO:0055085	transmembrane transport	biological_process	5.72689e-06
GO:0042493	response to drug	biological_process	1.21569e-05
GO:0042221	response to chemical	biological_process	2.92692e-05
GO:0022900	electron transport chain	biological_process	9.0433e-05
GO:0009699	phenylpropanoid biosynthetic process	biological_process	0.000139163
GO:0009809	lignin biosynthetic process	biological_process	0.000223452
GO:0071554	cell wall organization or biogenesis	biological_process	0.000312211
GO:0045229	external encapsulating structure organization	biological_process	0.000336343
GO:0009733	response to auxin	biological_process	0.000369176
GO:0071555	cell wall organization	biological_process	0.000502541
GO:0030243	cellulose metabolic process	biological_process	0.000540272
GO:0046271	phenylpropanoid catabolic process	biological_process	0.000566661
GO:0046274	lignin catabolic process	biological_process	0.000566661
GO:0009635	response to herbicide	biological_process	0.000577297
GO:0044248	cellular catabolic process	biological_process	0.000961167
GO:0017144	drug metabolic process	biological_process	0.00107479
GO:0044550	secondary metabolite biosynthetic process	biological_process	0.00112147
GO:0006073	cellular glucan metabolic process	biological_process	0.00136375
GO:0044042	glucan metabolic process	biological_process	0.00136375
GO:0050896	response to stimulus	biological_process	0.00161392
GO:0009144	purine nucleoside triphosphate metabolic process	biological_process	0.00168858
GO:0009205	purine ribonucleoside triphosphate metabolic process	biological_process	0.00168858
GO:0006576	cellular biogenic amine metabolic process	biological_process	0.00192363
GO:0009611	response to wounding	biological_process	0.00192363
GO:0044106	cellular amine metabolic process	biological_process	0.00192363
GO:0009734	auxin-activated signaling pathway	biological_process	0.00197967
GO:0071365	cellular response to auxin stimulus	biological_process	0.00197967
GO:0046034	ATP metabolic process	biological_process	0.00212785
GO:0051273	beta-glucan metabolic process	biological_process	0.00221238
GO:0022904	respiratory electron transport chain	biological_process	0.0023885
GO:0009309	amine biosynthetic process	biological_process	0.00240202
GO:0042401	cellular biogenic amine biosynthetic process	biological_process	0.00240202
GO:0044264	cellular polysaccharide metabolic process	biological_process	0.00277133
GO:0009056	catabolic process	biological_process	0.00283874
GO:0009812	flavonoid metabolic process	biological_process	0.00311176
GO:0009813	flavonoid biosynthetic process	biological_process	0.00311176
GO:0009725	response to hormone	biological_process	0.00314215
GO:0009612	response to mechanical stimulus	biological_process	0.00315604
GO:0005976	polysaccharide metabolic process	biological_process	0.00321399
GO:0009719	response to endogenous stimulus	biological_process	0.00327261
GO:0009926	auxin polar transport	biological_process	0.00332197
GO:0009199	ribonucleoside triphosphate metabolic process	biological_process	0.0039581
GO:0006091	generation of precursor metabolites and energy	biological_process	0.00492569
GO:0051560	mitochondrial calcium ion homeostasis	biological_process	0.00521902
GO:0006119	oxidative phosphorylation	biological_process	0.00533292
GO:0009141	nucleoside triphosphate metabolic process	biological_process	0.00533352
GO:0055114	oxidation-reduction process	biological_process	0.00604846
GO:0006355	regulation of transcription, DNA-templated	biological_process	0.00712391
GO:1903506	regulation of nucleic acid-templated transcription	biological_process	0.00712391
GO:2001141	regulation of RNA biosynthetic process	biological_process	0.00712391
GO:1901575	organic substance catabolic process	biological_process	0.00796831
GO:0009914	hormone transport	biological_process	0.00798078
GO:0060918	auxin transport	biological_process	0.00798078
GO:0045116	protein neddylation	biological_process	0.00800405
GO:0044262	cellular carbohydrate metabolic process	biological_process	0.00870926
GO:0009126	purine nucleoside monophosphate metabolic process	biological_process	0.00892291
GO:0009167	purine ribonucleoside monophosphate metabolic process	biological_process	0.00892291
GO:0030417	nicotianamine metabolic process	biological_process	0.00911438
GO:0030418	nicotianamine biosynthetic process	biological_process	0.00911438
GO:0072351	tricarboxylic acid biosynthetic process	biological_process	0.00911438
GO:0051252	regulation of RNA metabolic process	biological_process	0.00955895
GO:0042737	drug catabolic process	biological_process	0.00974913
GO:0009308	amine metabolic process	biological_process	0.00977342
GO:1901361	organic cyclic compound catabolic process	biological_process	0.00994698
GO:0072330	monocarboxylic acid biosynthetic process	biological_process	0.010283
GO:0003333	amino acid transmembrane transport	biological_process	0.0104687
GO:0010556	regulation of macromolecule biosynthetic process	biological_process	0.0106523
GO:0030244	cellulose biosynthetic process	biological_process	0.0106914
GO:0009889	regulation of biosynthetic process	biological_process	0.0108363
GO:0032787	monocarboxylic acid metabolic process	biological_process	0.0109623
GO:0009772	photosynthetic electron transport in photosystem II	biological_process	0.0115096
GO:0019219	regulation of nucleobase-containing compound metabolic process	biological_process	0.0117268
GO:0009755	hormone-mediated signaling pathway	biological_process	0.0118775
GO:0031326	regulation of cellular biosynthetic process	biological_process	0.0123894
GO:0015979	photosynthesis	biological_process	0.0127195
GO:0045333	cellular respiration	biological_process	0.0134868
GO:0098656	anion transmembrane transport	biological_process	0.01358
GO:0042773	ATP synthesis coupled electron transport	biological_process	0.0137644
GO:0071669	plant-type cell wall organization or biogenesis	biological_process	0.0149304
GO:2000112	regulation of cellular macromolecule biosynthetic process	biological_process	0.015067
GO:0015980	energy derivation by oxidation of organic compounds	biological_process	0.0153164
GO:0009891	positive regulation of biosynthetic process	biological_process	0.0157972
GO:0010033	response to organic substance	biological_process	0.015821
GO:0030245	cellulose catabolic process	biological_process	0.0159155
GO:0051275	beta-glucan catabolic process	biological_process	0.0159155
GO:0042546	cell wall biogenesis	biological_process	0.016083
GO:0006163	purine nucleotide metabolic process	biological_process	0.016196
GO:0009161	ribonucleoside monophosphate metabolic process	biological_process	0.0165624
GO:0019439	aromatic compound catabolic process	biological_process	0.0170794
GO:0009123	nucleoside monophosphate metabolic process	biological_process	0.0173781
GO:0032870	cellular response to hormone stimulus	biological_process	0.0173781
GO:0010114	response to red light	biological_process	0.0175509
GO:0050826	response to freezing	biological_process	0.0175509
GO:0008643	carbohydrate transport	biological_process	0.0175765
GO:0071495	cellular response to endogenous stimulus	biological_process	0.0182248
GO:0006596	polyamine biosynthetic process	biological_process	0.0185039
GO:0010817	regulation of hormone levels	biological_process	0.0199416
GO:0009150	purine ribonucleotide metabolic process	biological_process	0.0201355
GO:0048518	positive regulation of biological process	biological_process	0.020387
GO:0051171	regulation of nitrogen compound metabolic process	biological_process	0.0204272
GO:0072521	purine-containing compound metabolic process	biological_process	0.0205178
GO:0009636	response to toxic substance	biological_process	0.0206082
GO:0006595	polyamine metabolic process	biological_process	0.0213549
GO:0090558	plant epidermis development	biological_process	0.0230755
GO:0009057	macromolecule catabolic process	biological_process	0.0248862
GO:0042744	hydrogen peroxide catabolic process	biological_process	0.0260981
GO:0042743	hydrogen peroxide metabolic process	biological_process	0.0278311
GO:0051193	regulation of cofactor metabolic process	biological_process	0.0281692
GO:0019684	photosynthesis, light reaction	biological_process	0.0281719
GO:0009250	glucan biosynthetic process	biological_process	0.0292272
GO:0051254	positive regulation of RNA metabolic process	biological_process	0.0292982
GO:0006633	fatty acid biosynthetic process	biological_process	0.0296051
GO:0080090	regulation of primary metabolic process	biological_process	0.0298113
GO:0006820	anion transport	biological_process	0.0312537
GO:0009251	glucan catabolic process	biological_process	0.0315653
GO:0006749	glutathione metabolic process	biological_process	0.0322442
GO:0009767	photosynthetic electron transport chain	biological_process	0.0322442
GO:0010557	positive regulation of macromolecule biosynthetic process	biological_process	0.0339304
GO:0044247	cellular polysaccharide catabolic process	biological_process	0.0355432
GO:0044036	cell wall macromolecule metabolic process	biological_process	0.0355996
GO:0051274	beta-glucan biosynthetic process	biological_process	0.0364143
GO:0031328	positive regulation of cellular biosynthetic process	biological_process	0.0373011
GO:1903825	organic acid transmembrane transport	biological_process	0.0373523
GO:1905039	carboxylic acid transmembrane transport	biological_process	0.0373523
GO:0017001	antibiotic catabolic process	biological_process	0.037751
GO:0009888	tissue development	biological_process	0.0379231
GO:0000272	polysaccharide catabolic process	biological_process	0.0381778
GO:0006950	response to stress	biological_process	0.0390263
GO:0045935	positive regulation of nucleobase-containing compound metabolic process	biological_process	0.0390741
GO:0051187	cofactor catabolic process	biological_process	0.0392285
GO:0009074	aromatic amino acid family catabolic process	biological_process	0.0404604
GO:0006560	proline metabolic process	biological_process	0.0406979
GO:0009833	plant-type primary cell wall biogenesis	biological_process	0.0406979
GO:0010047	fruit dehiscence	biological_process	0.0406979
GO:0009259	ribonucleotide metabolic process	biological_process	0.0410897
GO:0009145	purine nucleoside triphosphate biosynthetic process	biological_process	0.0423357
GO:0009206	purine ribonucleoside triphosphate biosynthetic process	biological_process	0.0423357
GO:0045893	positive regulation of transcription, DNA-templated	biological_process	0.042688
GO:1902680	positive regulation of RNA biosynthetic process	biological_process	0.042688
GO:1903508	positive regulation of nucleic acid-templated transcription	biological_process	0.042688
GO:0071310	cellular response to organic substance	biological_process	0.042776
GO:0045944	positive regulation of transcription by RNA polymerase II	biological_process	0.0428797
GO:0006865	amino acid transport	biological_process	0.0428979
GO:0009664	plant-type cell wall organization	biological_process	0.0429314
GO:0006875	cellular metal ion homeostasis	biological_process	0.0443889
GO:0006631	fatty acid metabolic process	biological_process	0.0447368
GO:0055082	cellular chemical homeostasis	biological_process	0.0464551
GO:0016052	carbohydrate catabolic process	biological_process	0.0470274
GO:0098542	defense response to other organism	biological_process	0.047291
GO:0006874	cellular calcium ion homeostasis	biological_process	0.0485229
GO:0031407	oxylipin metabolic process	biological_process	0.0485229
GO:0031408	oxylipin biosynthetic process	biological_process	0.0485229
GO:0006952	defense response	biological_process	0.0485655
J10 vs X10
GO:0005975	carbohydrate metabolic process	biological_process	1.22289e-14
GO:0006355	regulation of transcription, DNA-templated	biological_process	5.72749e-08
GO:1903506	regulation of nucleic acid-templated transcription	biological_process	5.72749e-08
GO:2001141	regulation of RNA biosynthetic process	biological_process	5.72749e-08
GO:0044262	cellular carbohydrate metabolic process	biological_process	6.10195e-08
GO:0006073	cellular glucan metabolic process	biological_process	3.24995e-07
GO:0044042	glucan metabolic process	biological_process	3.24995e-07
GO:0051252	regulation of RNA metabolic process	biological_process	4.39338e-07
GO:0009889	regulation of biosynthetic process	biological_process	7.81956e-07
GO:0019219	regulation of nucleobase-containing compound metabolic process	biological_process	8.54161e-07
GO:0031323	regulation of cellular metabolic process	biological_process	1.07214e-06
GO:0031326	regulation of cellular biosynthetic process	biological_process	1.07387e-06
GO:0015979	photosynthesis	biological_process	1.40848e-06
GO:2000112	regulation of cellular macromolecule biosynthetic process	biological_process	1.64896e-06
GO:0010556	regulation of macromolecule biosynthetic process	biological_process	1.76353e-06
GO:0009765	photosynthesis, light harvesting	biological_process	1.95219e-06
GO:0044264	cellular polysaccharide metabolic process	biological_process	2.0174e-06
GO:0080090	regulation of primary metabolic process	biological_process	2.03636e-06
GO:0051171	regulation of nitrogen compound metabolic process	biological_process	2.34834e-06
GO:0019748	secondary metabolic process	biological_process	2.77842e-06
GO:0005976	polysaccharide metabolic process	biological_process	5.68282e-06
GO:0009611	response to wounding	biological_process	6.96346e-06
GO:0050896	response to stimulus	biological_process	7.55884e-06
GO:0071554	cell wall organization or biogenesis	biological_process	1.27187e-05
GO:0006022	aminoglycan metabolic process	biological_process	1.55437e-05
GO:0006026	aminoglycan catabolic process	biological_process	1.55437e-05
GO:0006030	chitin metabolic process	biological_process	1.55437e-05
GO:0006032	chitin catabolic process	biological_process	1.55437e-05
GO:0046348	amino sugar catabolic process	biological_process	1.55437e-05
GO:1901072	glucosamine-containing compound catabolic process	biological_process	1.55437e-05
GO:0009698	phenylpropanoid metabolic process	biological_process	1.62278e-05
GO:1901136	carbohydrate derivative catabolic process	biological_process	1.75032e-05
GO:0010817	regulation of hormone levels	biological_process	2.2968e-05
GO:0044036	cell wall macromolecule metabolic process	biological_process	3.11088e-05
GO:0019222	regulation of metabolic process	biological_process	3.74869e-05
GO:1901071	glucosamine-containing compound metabolic process	biological_process	4.12212e-05
GO:0042737	drug catabolic process	biological_process	4.40987e-05
GO:0009808	lignin metabolic process	biological_process	6.42212e-05
GO:0060255	regulation of macromolecule metabolic process	biological_process	6.64389e-05
GO:0042445	hormone metabolic process	biological_process	6.74238e-05
GO:0019252	starch biosynthetic process	biological_process	9.70317e-05
GO:0010468	regulation of gene expression	biological_process	0.000102205
GO:0007346	regulation of mitotic cell cycle	biological_process	0.000114576
GO:0009733	response to auxin	biological_process	0.000120724
GO:0050826	response to freezing	biological_process	0.000171403
GO:0005982	starch metabolic process	biological_process	0.000188675
GO:0010411	xyloglucan metabolic process	biological_process	0.000196285
GO:0006040	amino sugar metabolic process	biological_process	0.000207303
GO:0034637	cellular carbohydrate biosynthetic process	biological_process	0.000232302
GO:0065007	biological regulation	biological_process	0.00031411
GO:0050794	regulation of cellular process	biological_process	0.00038263
GO:0045229	external encapsulating structure organization	biological_process	0.000388765
GO:0009250	glucan biosynthetic process	biological_process	0.000403234
GO:0071555	cell wall organization	biological_process	0.000454976
GO:0010410	hemicellulose metabolic process	biological_process	0.00064973
GO:0016125	sterol metabolic process	biological_process	0.000704513
GO:0031407	oxylipin metabolic process	biological_process	0.00071139
GO:0031408	oxylipin biosynthetic process	biological_process	0.00071139
GO:0042221	response to chemical	biological_process	0.000831397
GO:0006952	defense response	biological_process	0.000925342
GO:0007093	mitotic cell cycle checkpoint	biological_process	0.0011404
GO:0045930	negative regulation of mitotic cell cycle	biological_process	0.0011404
GO:0009734	auxin-activated signaling pathway	biological_process	0.00134001
GO:0071365	cellular response to auxin stimulus	biological_process	0.00134001
GO:0016998	cell wall macromolecule catabolic process	biological_process	0.00149402
GO:0006790	sulfur compound metabolic process	biological_process	0.00157315
GO:0050789	regulation of biological process	biological_process	0.00174173
GO:0009725	response to hormone	biological_process	0.00177001
GO:0009719	response to endogenous stimulus	biological_process	0.00188383
GO:0033692	cellular polysaccharide biosynthetic process	biological_process	0.00191306
GO:0009755	hormone-mediated signaling pathway	biological_process	0.00197358
GO:0009699	phenylpropanoid biosynthetic process	biological_process	0.0021147
GO:0010087	phloem or xylem histogenesis	biological_process	0.0021147
GO:0010383	cell wall polysaccharide metabolic process	biological_process	0.00225154
GO:0019684	photosynthesis, light reaction	biological_process	0.00225731
GO:0046271	phenylpropanoid catabolic process	biological_process	0.00226228
GO:0046274	lignin catabolic process	biological_process	0.00226228
GO:0006950	response to stress	biological_process	0.00238107
GO:0008202	steroid metabolic process	biological_process	0.00275922
GO:0010033	response to organic substance	biological_process	0.00283396
GO:0009914	hormone transport	biological_process	0.00292124
GO:0060918	auxin transport	biological_process	0.00292124
GO:0006597	spermine biosynthetic process	biological_process	0.00300245
GO:0010088	phloem development	biological_process	0.00300245
GO:0005984	disaccharide metabolic process	biological_process	0.0030934
GO:0070887	cellular response to chemical stimulus	biological_process	0.00332218
GO:0009926	auxin polar transport	biological_process	0.00368764
GO:0032870	cellular response to hormone stimulus	biological_process	0.00381596
GO:0071495	cellular response to endogenous stimulus	biological_process	0.00415108
GO:0044248	cellular catabolic process	biological_process	0.00442108
GO:0009056	catabolic process	biological_process	0.00444937
GO:0005977	glycogen metabolic process	biological_process	0.00447009
GO:0005978	glycogen biosynthetic process	biological_process	0.00447009
GO:0006112	energy reserve metabolic process	biological_process	0.00447009
GO:0048518	positive regulation of biological process	biological_process	0.0045647
GO:0006323	DNA packaging	biological_process	0.00492902
GO:0008215	spermine metabolic process	biological_process	0.00498898
GO:0007088	regulation of mitotic nuclear division	biological_process	0.00512031
GO:0009850	auxin metabolic process	biological_process	0.00548446
GO:0045893	positive regulation of transcription, DNA-templated	biological_process	0.00603497
GO:1902680	positive regulation of RNA biosynthetic process	biological_process	0.00603497
GO:1903508	positive regulation of nucleic acid-templated transcription	biological_process	0.00603497
GO:0009891	positive regulation of biosynthetic process	biological_process	0.00623511
GO:0051704	multi-organism process	biological_process	0.00676002
GO:1901575	organic substance catabolic process	biological_process	0.00677273
GO:0016051	carbohydrate biosynthetic process	biological_process	0.0068149
GO:0000075	cell cycle checkpoint	biological_process	0.00693345
GO:0042446	hormone biosynthetic process	biological_process	0.00800397
GO:0031328	positive regulation of cellular biosynthetic process	biological_process	0.00872394
GO:0051783	regulation of nuclear division	biological_process	0.00873059
GO:0009605	response to external stimulus	biological_process	0.00874185
GO:0009694	jasmonic acid metabolic process	biological_process	0.00904211
GO:0009809	lignin biosynthetic process	biological_process	0.00904211
GO:0006749	glutathione metabolic process	biological_process	0.0091822
GO:0045087	innate immune response	biological_process	0.00934735
GO:1903047	mitotic cell cycle process	biological_process	0.0102032
GO:0051254	positive regulation of RNA metabolic process	biological_process	0.0103207
GO:0030001	metal ion transport	biological_process	0.0107339
GO:0005992	trehalose biosynthetic process	biological_process	0.0110228
GO:0042545	cell wall modification	biological_process	0.0111039
GO:0071310	cellular response to organic substance	biological_process	0.0111392
GO:0009607	response to biotic stimulus	biological_process	0.011182
GO:0006535	cysteine biosynthetic process from serine	biological_process	0.0114283
GO:0008295	spermidine biosynthetic process	biological_process	0.0114283
GO:0009627	systemic acquired resistance	biological_process	0.0122726
GO:0000278	mitotic cell cycle	biological_process	0.0125118
GO:0009051	pentose-phosphate shunt, oxidative branch	biological_process	0.0125431
GO:0009405	pathogenesis	biological_process	0.0125431
GO:0002376	immune system process	biological_process	0.0125539
GO:0006955	immune response	biological_process	0.012832
GO:0018298	protein-chromophore linkage	biological_process	0.0129177
GO:0009612	response to mechanical stimulus	biological_process	0.0131115
GO:0010022	meristem determinacy	biological_process	0.0131115
GO:0010444	guard mother cell differentiation	biological_process	0.0131115
GO:0010582	floral meristem determinacy	biological_process	0.0131115
GO:0000271	polysaccharide biosynthetic process	biological_process	0.0131336
GO:0010557	positive regulation of macromolecule biosynthetic process	biological_process	0.0132501
GO:0009867	jasmonic acid mediated signaling pathway	biological_process	0.0134327
GO:0071395	cellular response to jasmonic acid stimulus	biological_process	0.0134327
GO:0098542	defense response to other organism	biological_process	0.0138041
GO:0006334	nucleosome assembly	biological_process	0.0149093
GO:0031497	chromatin assembly	biological_process	0.0149093
GO:0043207	response to external biotic stimulus	biological_process	0.0157217
GO:0051707	response to other organism	biological_process	0.0157217
GO:0071103	DNA conformation change	biological_process	0.0159562
GO:0000041	transition metal ion transport	biological_process	0.0161293
GO:0008216	spermidine metabolic process	biological_process	0.0161293
GO:0048522	positive regulation of cellular process	biological_process	0.0164062
GO:0051726	regulation of cell cycle	biological_process	0.016714
GO:0045935	positive regulation of nucleobase-containing compound metabolic process	biological_process	0.0168153
GO:0044550	secondary metabolite biosynthetic process	biological_process	0.0168921
GO:0000272	polysaccharide catabolic process	biological_process	0.0171058
GO:0009311	oligosaccharide metabolic process	biological_process	0.0172317
GO:0042546	cell wall biogenesis	biological_process	0.0192024
GO:0031325	positive regulation of cellular metabolic process	biological_process	0.0198557
GO:0009695	jasmonic acid biosynthetic process	biological_process	0.0203862
GO:0010948	negative regulation of cell cycle process	biological_process	0.0203862
GO:0019510	S-adenosylhomocysteine catabolic process	biological_process	0.0203862
GO:0042454	ribonucleoside catabolic process	biological_process	0.0203862
GO:0046130	purine ribonucleoside catabolic process	biological_process	0.0203862
GO:1901988	negative regulation of cell cycle phase transition	biological_process	0.0203862
GO:1901991	negative regulation of mitotic cell cycle phase transition	biological_process	0.0203862
GO:0005991	trehalose metabolic process	biological_process	0.0205456
GO:0046351	disaccharide biosynthetic process	biological_process	0.0205456
GO:0010628	positive regulation of gene expression	biological_process	0.0211048
GO:0009893	positive regulation of metabolic process	biological_process	0.0214889
GO:0019344	cysteine biosynthetic process	biological_process	0.0219589
GO:0006829	zinc ion transport	biological_process	0.0229626
GO:0009682	induced systemic resistance	biological_process	0.0229626
GO:0009863	salicylic acid mediated signaling pathway	biological_process	0.0229626
GO:0009864	induced systemic resistance, jasmonic acid mediated signaling pathway	biological_process	0.0229626
GO:0010047	fruit dehiscence	biological_process	0.0229626
GO:0010138	pyrimidine ribonucleotide salvage	biological_process	0.0229626
GO:0010212	response to ionizing radiation	biological_process	0.0229626
GO:0032262	pyrimidine nucleotide salvage	biological_process	0.0229626
GO:0043097	pyrimidine nucleoside salvage	biological_process	0.0229626
GO:0044206	UMP salvage	biological_process	0.0229626
GO:0044211	CTP salvage	biological_process	0.0229626
GO:0044774	mitotic DNA integrity checkpoint	biological_process	0.0229626
GO:0071577	zinc ion transmembrane transport	biological_process	0.0229626
GO:0009308	amine metabolic process	biological_process	0.0239776
GO:1901606	alpha-amino acid catabolic process	biological_process	0.0244869
GO:0006333	chromatin assembly or disassembly	biological_process	0.0258332
GO:0034754	cellular hormone metabolic process	biological_process	0.0266241
GO:0051173	positive regulation of nitrogen compound metabolic process	biological_process	0.0268773
GO:0045786	negative regulation of cell cycle	biological_process	0.0288067
GO:0003333	amino acid transmembrane transport	biological_process	0.0290003
GO:0002218	activation of innate immune response	biological_process	0.0291846
GO:0002253	activation of immune response	biological_process	0.0291846
GO:0005985	sucrose metabolic process	biological_process	0.0291846
GO:0006152	purine nucleoside catabolic process	biological_process	0.0291846
GO:0009164	nucleoside catabolic process	biological_process	0.0291846
GO:0034656	nucleobase-containing small molecule catabolic process	biological_process	0.0291846
GO:1901658	glycosyl compound catabolic process	biological_process	0.0291846
GO:0006006	glucose metabolic process	biological_process	0.0291959
GO:0034728	nucleosome organization	biological_process	0.0292974
GO:0010604	positive regulation of macromolecule metabolic process	biological_process	0.0304408
GO:0000160	phosphorelay signal transduction system	biological_process	0.0309054
GO:0007154	cell communication	biological_process	0.0309429
GO:0009409	response to cold	biological_process	0.0326503
GO:0010564	regulation of cell cycle process	biological_process	0.0326503
GO:0042493	response to drug	biological_process	0.0336058
GO:0051187	cofactor catabolic process	biological_process	0.0336058
GO:0006596	polyamine biosynthetic process	biological_process	0.0347347
GO:0051338	regulation of transferase activity	biological_process	0.0352685
GO:0002184	cytoplasmic translational termination	biological_process	0.036335
GO:0009938	negative regulation of gibberellic acid mediated signaling pathway	biological_process	0.036335
GO:0010268	brassinosteroid homeostasis	biological_process	0.036335
GO:0010440	stomatal lineage progression	biological_process	0.036335
GO:0032502	developmental process	biological_process	0.0367951
GO:0007094	mitotic spindle assembly checkpoint	biological_process	0.0368051
GO:0008655	pyrimidine-containing compound salvage	biological_process	0.0368051
GO:0031577	spindle checkpoint	biological_process	0.0368051
GO:0033046	negative regulation of sister chromatid segregation	biological_process	0.0368051
GO:0033048	negative regulation of mitotic sister chromatid segregation	biological_process	0.0368051
GO:0045839	negative regulation of mitotic nuclear division	biological_process	0.0368051
GO:0045841	negative regulation of mitotic metaphase/anaphase transition	biological_process	0.0368051
GO:0051784	negative regulation of nuclear division	biological_process	0.0368051
GO:0051985	negative regulation of chromosome segregation	biological_process	0.0368051
GO:0071173	spindle assembly checkpoint	biological_process	0.0368051
GO:0071174	mitotic spindle checkpoint	biological_process	0.0368051
GO:1902100	negative regulation of metaphase/anaphase transition of cell cycle	biological_process	0.0368051
GO:1905819	negative regulation of chromosome separation	biological_process	0.0368051
GO:2000816	negative regulation of mitotic sister chromatid separation	biological_process	0.0368051
GO:0009057	macromolecule catabolic process	biological_process	0.0368429
GO:0009119	ribonucleoside metabolic process	biological_process	0.0372094
GO:0000079	regulation of cyclin-dependent protein serine/threonine kinase activity	biological_process	0.0373162
GO:0044419	interspecies interaction between organisms	biological_process	0.0373162
GO:1904029	regulation of cyclin-dependent protein kinase activity	biological_process	0.0373162
GO:0007165	signal transduction	biological_process	0.0376833
GO:0000097	sulfur amino acid biosynthetic process	biological_process	0.039272
GO:0002684	positive regulation of immune system process	biological_process	0.0398999
GO:0008284	positive regulation of cell proliferation	biological_process	0.0398999
GO:0016128	phytosteroid metabolic process	biological_process	0.0398999
GO:0016129	phytosteroid biosynthetic process	biological_process	0.0398999
GO:0045089	positive regulation of innate immune response	biological_process	0.0398999
GO:0046498	S-adenosylhomocysteine metabolic process	biological_process	0.0398999
GO:0050778	positive regulation of immune response	biological_process	0.0398999
GO:0009753	response to jasmonic acid	biological_process	0.0406626
GO:0006595	polyamine metabolic process	biological_process	0.041418
GO:0051301	cell division	biological_process	0.0429246
GO:0023052	signaling	biological_process	0.0436357
GO:0016054	organic acid catabolic process	biological_process	0.0437195
GO:0046395	carboxylic acid catabolic process	biological_process	0.0437195
GO:0006534	cysteine metabolic process	biological_process	0.0469483
GO:0016126	sterol biosynthetic process	biological_process	0.0469483
GO:0006694	steroid biosynthetic process	biological_process	0.0473253
GO:0045859	regulation of protein kinase activity	biological_process	0.0473253
GO:0009266	response to temperature stimulus	biological_process	0.0481549
GO:0006865	amino acid transport	biological_process	0.0491487
J15 vs X15
GO:0022900	electron transport chain	biological_process	1.86441e-07
GO:0055114	oxidation-reduction process	biological_process	3.97605e-06
GO:0009250	glucan biosynthetic process	biological_process	3.68209e-05
GO:0015979	photosynthesis	biological_process	4.61481e-05
GO:0006091	generation of precursor metabolites and energy	biological_process	5.38733e-05
GO:0006073	cellular glucan metabolic process	biological_process	5.95554e-05
GO:0044042	glucan metabolic process	biological_process	5.95554e-05
GO:0022904	respiratory electron transport chain	biological_process	7.58708e-05
GO:0019252	starch biosynthetic process	biological_process	0.000129289
GO:0015980	energy derivation by oxidation of organic compounds	biological_process	0.000201842
GO:0005982	starch metabolic process	biological_process	0.000207601
GO:0044264	cellular polysaccharide metabolic process	biological_process	0.000339664
GO:0033692	cellular polysaccharide biosynthetic process	biological_process	0.000441615
GO:0000271	polysaccharide biosynthetic process	biological_process	0.000653752
GO:0034637	cellular carbohydrate biosynthetic process	biological_process	0.000766513
GO:0009405	pathogenesis	biological_process	0.000802416
GO:0018298	protein-chromophore linkage	biological_process	0.000812365
GO:0042742	defense response to bacterium	biological_process	0.00133207
GO:0016051	carbohydrate biosynthetic process	biological_process	0.00146956
GO:0044262	cellular carbohydrate metabolic process	biological_process	0.00197602
GO:0005975	carbohydrate metabolic process	biological_process	0.00212177
GO:0009767	photosynthetic electron transport chain	biological_process	0.00232617
GO:0005977	glycogen metabolic process	biological_process	0.00348368
GO:0005978	glycogen biosynthetic process	biological_process	0.00348368
GO:0006112	energy reserve metabolic process	biological_process	0.00348368
GO:0032890	regulation of organic acid transport	biological_process	0.00406668
GO:0051952	regulation of amine transport	biological_process	0.00406668
GO:0051955	regulation of amino acid transport	biological_process	0.00406668
GO:0080143	regulation of amino acid export	biological_process	0.00406668
GO:1903789	regulation of amino acid transmembrane transport	biological_process	0.00406668
GO:0045333	cellular respiration	biological_process	0.00456303
GO:0006952	defense response	biological_process	0.0045927
GO:0002229	defense response to oomycetes	biological_process	0.00566269
GO:0044419	interspecies interaction between organisms	biological_process	0.00566269
GO:0006527	arginine catabolic process	biological_process	0.00567624
GO:0009772	photosynthetic electron transport in photosystem II	biological_process	0.00590132
GO:0005976	polysaccharide metabolic process	biological_process	0.00657272
GO:0019684	photosynthesis, light reaction	biological_process	0.00665857
GO:0009617	response to bacterium	biological_process	0.0072418
GO:1901136	carbohydrate derivative catabolic process	biological_process	0.00771702
GO:0002239	response to oomycetes	biological_process	0.010381
GO:1903959	regulation of anion transmembrane transport	biological_process	0.0108515
GO:0042773	ATP synthesis coupled electron transport	biological_process	0.0123131
GO:0019646	aerobic electron transport chain	biological_process	0.0140007
GO:0044070	regulation of anion transport	biological_process	0.0140007
GO:0042026	protein refolding	biological_process	0.0146202
GO:0006119	oxidative phosphorylation	biological_process	0.0147396
GO:0006022	aminoglycan metabolic process	biological_process	0.0170948
GO:0006026	aminoglycan catabolic process	biological_process	0.0170948
GO:0006030	chitin metabolic process	biological_process	0.0170948
GO:0006032	chitin catabolic process	biological_process	0.0170948
GO:0046348	amino sugar catabolic process	biological_process	0.0170948
GO:1901072	glucosamine-containing compound catabolic process	biological_process	0.0170948
GO:0008295	spermidine biosynthetic process	biological_process	0.0176135
GO:0009065	glutamine family amino acid catabolic process	biological_process	0.0178327
GO:0019932	second-messenger-mediated signaling	biological_process	0.0178327
GO:0009199	ribonucleoside triphosphate metabolic process	biological_process	0.0178557
GO:0071554	cell wall organization or biogenesis	biological_process	0.0185219
GO:0009308	amine metabolic process	biological_process	0.0186033
GO:0071555	cell wall organization	biological_process	0.0199081
GO:0045229	external encapsulating structure organization	biological_process	0.0206207
GO:0008216	spermidine metabolic process	biological_process	0.0216956
GO:0009141	nucleoside triphosphate metabolic process	biological_process	0.022135
GO:1901071	glucosamine-containing compound metabolic process	biological_process	0.0227885
GO:0009611	response to wounding	biological_process	0.024145
GO:0009682	induced systemic resistance	biological_process	0.025973
GO:0009827	plant-type cell wall modification	biological_process	0.025973
GO:0009864	induced systemic resistance, jasmonic acid mediated signaling pathway	biological_process	0.025973
GO:0006458	'de novo' protein folding	biological_process	0.0262485
GO:0046271	phenylpropanoid catabolic process	biological_process	0.0295094
GO:0046274	lignin catabolic process	biological_process	0.0295094
GO:0042445	hormone metabolic process	biological_process	0.0310292
GO:0006298	mismatch repair	biological_process	0.0312709
GO:0051560	mitochondrial calcium ion homeostasis	biological_process	0.0353112
GO:0010119	regulation of stomatal movement	biological_process	0.0367584
GO:0006040	amino sugar metabolic process	biological_process	0.0372847
GO:0006869	lipid transport	biological_process	0.0403222
GO:0051187	cofactor catabolic process	biological_process	0.0414783
GO:0009664	plant-type cell wall organization	biological_process	0.0420364
GO:0009144	purine nucleoside triphosphate metabolic process	biological_process	0.0429869
GO:0009205	purine ribonucleoside triphosphate metabolic process	biological_process	0.0429869
GO:0009808	lignin metabolic process	biological_process	0.0434891
GO:1901606	alpha-amino acid catabolic process	biological_process	0.0434891
GO:0006950	response to stress	biological_process	0.0437411
GO:0006471	protein ADP-ribosylation	biological_process	0.045726
GO:0009626	plant-type hypersensitive response	biological_process	0.045726
GO:0034050	host programmed cell death induced by symbiont	biological_process	0.045726
GO:0044210	'de novo' CTP biosynthetic process	biological_process	0.045726
GO:0045116	protein neddylation	biological_process	0.045726
GO:0016054	organic acid catabolic process	biological_process	0.0472795
GO:0046395	carboxylic acid catabolic process	biological_process	0.0472795
GO:0009119	ribonucleoside metabolic process	biological_process	0.0483548
J20 vs X20
GO:0006518	peptide metabolic process	biological_process	1.92015e-24
GO:0043604	amide biosynthetic process	biological_process	1.22677e-23
GO:0006412	translation	biological_process	1.49349e-23
GO:0043603	cellular amide metabolic process	biological_process	1.55515e-23
GO:0043043	peptide biosynthetic process	biological_process	1.91152e-23
GO:0044271	cellular nitrogen compound biosynthetic process	biological_process	3.67605e-11
GO:0034645	cellular macromolecule biosynthetic process	biological_process	8.3453e-10
GO:0009059	macromolecule biosynthetic process	biological_process	1.20876e-09
GO:1901566	organonitrogen compound biosynthetic process	biological_process	2.92439e-09
GO:0009058	biosynthetic process	biological_process	2.25968e-08
GO:0044249	cellular biosynthetic process	biological_process	2.60109e-08
GO:1901576	organic substance biosynthetic process	biological_process	5.12554e-08
GO:0044267	cellular protein metabolic process	biological_process	9.79518e-06
GO:0010467	gene expression	biological_process	1.86134e-05
GO:1901564	organonitrogen compound metabolic process	biological_process	3.16108e-05
GO:0019538	protein metabolic process	biological_process	9.50783e-05
GO:0019748	secondary metabolic process	biological_process	0.000118194
GO:0051187	cofactor catabolic process	biological_process	0.000293856
GO:0006457	protein folding	biological_process	0.000489544
GO:0006979	response to oxidative stress	biological_process	0.00168418
GO:0042743	hydrogen peroxide metabolic process	biological_process	0.00184573
GO:0046498	S-adenosylhomocysteine metabolic process	biological_process	0.00220217
GO:1901136	carbohydrate derivative catabolic process	biological_process	0.00311116
GO:0042744	hydrogen peroxide catabolic process	biological_process	0.00318634
GO:1901606	alpha-amino acid catabolic process	biological_process	0.00329511
GO:0044036	cell wall macromolecule metabolic process	biological_process	0.00347462
GO:0019510	S-adenosylhomocysteine catabolic process	biological_process	0.00387554
GO:0042454	ribonucleoside catabolic process	biological_process	0.00387554
GO:0046130	purine ribonucleoside catabolic process	biological_process	0.00387554
GO:0072523	purine-containing compound catabolic process	biological_process	0.00402545
GO:0017001	antibiotic catabolic process	biological_process	0.00416701
GO:0009773	photosynthetic electron transport in photosystem I	biological_process	0.00468001
GO:0009063	cellular amino acid catabolic process	biological_process	0.0055191
GO:0009072	aromatic amino acid family metabolic process	biological_process	0.00576487
GO:0008037	cell recognition	biological_process	0.00587506
GO:0048544	recognition of pollen	biological_process	0.00587506
GO:0018023	peptidyl-lysine trimethylation	biological_process	0.0060243
GO:0080163	regulation of protein serine/threonine phosphatase activity	biological_process	0.0060243
GO:0006575	cellular modified amino acid metabolic process	biological_process	0.0065827
GO:0072593	reactive oxygen species metabolic process	biological_process	0.00663933
GO:0010411	xyloglucan metabolic process	biological_process	0.00681751
GO:0006152	purine nucleoside catabolic process	biological_process	0.00722026
GO:0009164	nucleoside catabolic process	biological_process	0.00722026
GO:0034656	nucleobase-containing small molecule catabolic process	biological_process	0.00722026
GO:1901658	glycosyl compound catabolic process	biological_process	0.00722026
GO:0016114	terpenoid biosynthetic process	biological_process	0.00828642
GO:0015979	photosynthesis	biological_process	0.00913954
GO:0006568	tryptophan metabolic process	biological_process	0.00918015
GO:0006586	indolalkylamine metabolic process	biological_process	0.00918015
GO:0008299	isoprenoid biosynthetic process	biological_process	0.00959309
GO:0009698	phenylpropanoid metabolic process	biological_process	0.0107101
GO:0006890	retrograde vesicle-mediated transport, Golgi to ER	biological_process	0.0107655
GO:0010200	response to chitin	biological_process	0.0107655
GO:0031407	oxylipin metabolic process	biological_process	0.0107655
GO:0031408	oxylipin biosynthetic process	biological_process	0.0107655
GO:0042219	cellular modified amino acid catabolic process	biological_process	0.0107655
GO:0044273	sulfur compound catabolic process	biological_process	0.0107655
GO:0010383	cell wall polysaccharide metabolic process	biological_process	0.0129855
GO:0006633	fatty acid biosynthetic process	biological_process	0.0144237
GO:0006022	aminoglycan metabolic process	biological_process	0.0151394
GO:0006026	aminoglycan catabolic process	biological_process	0.0151394
GO:0006030	chitin metabolic process	biological_process	0.0151394
GO:0006032	chitin catabolic process	biological_process	0.0151394
GO:0006414	translational elongation	biological_process	0.0151394
GO:0021700	developmental maturation	biological_process	0.0151394
GO:0046348	amino sugar catabolic process	biological_process	0.0151394
GO:1901072	glucosamine-containing compound catabolic process	biological_process	0.0151394
GO:0042737	drug catabolic process	biological_process	0.0154116
GO:1905392	plant organ morphogenesis	biological_process	0.0160098
GO:0046271	phenylpropanoid catabolic process	biological_process	0.0162546
GO:0046274	lignin catabolic process	biological_process	0.0162546
GO:0006950	response to stress	biological_process	0.0165727
GO:0042430	indole-containing compound metabolic process	biological_process	0.0203973
GO:0043666	regulation of phosphoprotein phosphatase activity	biological_process	0.0208115
GO:0045038	protein import into chloroplast thylakoid membrane	biological_process	0.0208115
GO:0050826	response to freezing	biological_process	0.0208115
GO:0051341	regulation of oxidoreductase activity	biological_process	0.0208115
GO:0051353	positive regulation of oxidoreductase activity	biological_process	0.0208115
GO:1900407	regulation of cellular response to oxidative stress	biological_process	0.0208115
GO:1900409	positive regulation of cellular response to oxidative stress	biological_process	0.0208115
GO:1901033	positive regulation of response to reactive oxygen species	biological_process	0.0208115
GO:1901668	regulation of superoxide dismutase activity	biological_process	0.0208115
GO:1901671	positive regulation of superoxide dismutase activity	biological_process	0.0208115
GO:1902884	positive regulation of response to oxidative stress	biological_process	0.0208115
GO:1904833	positive regulation of removal of superoxide radicals	biological_process	0.0208115
GO:2000121	regulation of removal of superoxide radicals	biological_process	0.0208115
GO:0006662	glycerol ether metabolic process	biological_process	0.0212585
GO:0018904	ether metabolic process	biological_process	0.0212585
GO:0010876	lipid localization	biological_process	0.0213855
GO:0009875	pollen-pistil interaction	biological_process	0.021532
GO:0009251	glucan catabolic process	biological_process	0.021586
GO:0042537	benzene-containing compound metabolic process	biological_process	0.0222803
GO:0031532	actin cytoskeleton reorganization	biological_process	0.0240139
GO:0006721	terpenoid metabolic process	biological_process	0.0251508
GO:1901071	glucosamine-containing compound metabolic process	biological_process	0.0268518
GO:0044247	cellular polysaccharide catabolic process	biological_process	0.0271985
GO:1901657	glycosyl compound metabolic process	biological_process	0.0276068
GO:0016999	antibiotic metabolic process	biological_process	0.027667
GO:0006720	isoprenoid metabolic process	biological_process	0.0277238
GO:0009074	aromatic amino acid family catabolic process	biological_process	0.028639
GO:1905393	plant organ formation	biological_process	0.028639
GO:0009415	response to water	biological_process	0.0302803
GO:0009734	auxin-activated signaling pathway	biological_process	0.0305228
GO:0071365	cellular response to auxin stimulus	biological_process	0.0305228
GO:0006073	cellular glucan metabolic process	biological_process	0.0309073
GO:0044042	glucan metabolic process	biological_process	0.0309073
GO:0046128	purine ribonucleoside metabolic process	biological_process	0.0315998
GO:0050896	response to stimulus	biological_process	0.0320983
GO:0071695	anatomical structure maturation	biological_process	0.0322313
GO:0010022	meristem determinacy	biological_process	0.0331226
GO:0010225	response to UV-C	biological_process	0.0331226
GO:0010344	seed oilbody biogenesis	biological_process	0.0331226
GO:0010582	floral meristem determinacy	biological_process	0.0331226
GO:0032954	regulation of cytokinetic process	biological_process	0.0331226
GO:0032955	regulation of division septum assembly	biological_process	0.0331226
GO:0043448	alkane catabolic process	biological_process	0.0331226
GO:1901891	regulation of cell septum assembly	biological_process	0.0331226
GO:1902412	regulation of mitotic cytokinesis	biological_process	0.0331226
GO:1903436	regulation of mitotic cytokinetic process	biological_process	0.0331226
GO:2000652	regulation of secondary cell wall biogenesis	biological_process	0.0331226
GO:0006811	ion transport	biological_process	0.0337362
GO:0042026	protein refolding	biological_process	0.0340144
GO:0046112	nucleobase biosynthetic process	biological_process	0.0340144
GO:0080088	spermidine hydroxycinnamate conjugate biosynthetic process	biological_process	0.0348303
GO:0010035	response to inorganic substance	biological_process	0.037362
GO:0042278	purine nucleoside metabolic process	biological_process	0.0379876
GO:0044275	cellular carbohydrate catabolic process	biological_process	0.0397788
GO:0006869	lipid transport	biological_process	0.0404636
GO:0045036	protein targeting to chloroplast	biological_process	0.0405546
GO:0072596	establishment of protein localization to chloroplast	biological_process	0.0405546
GO:0006559	L-phenylalanine catabolic process	biological_process	0.0411976
GO:0007266	Rho protein signal transduction	biological_process	0.0411976
GO:0010099	regulation of photomorphogenesis	biological_process	0.0411976
GO:0010311	lateral root formation	biological_process	0.0411976
GO:0016477	cell migration	biological_process	0.0411976
GO:0043101	purine-containing compound salvage	biological_process	0.0411976
GO:0048870	cell motility	biological_process	0.0411976
GO:0051674	localization of cell	biological_process	0.0411976
GO:1902222	erythrose 4-phosphate/phosphoenolpyruvate family amino acid catabolic process	biological_process	0.0411976
GO:0043094	cellular metabolic compound salvage	biological_process	0.0414307
GO:1901605	alpha-amino acid metabolic process	biological_process	0.0416713
GO:0044264	cellular polysaccharide metabolic process	biological_process	0.0419557
GO:0072330	monocarboxylic acid biosynthetic process	biological_process	0.0427469
GO:0006558	L-phenylalanine metabolic process	biological_process	0.0432348
GO:0007265	Ras protein signal transduction	biological_process	0.0432348
GO:1902221	erythrose 4-phosphate/phosphoenolpyruvate family amino acid metabolic process	biological_process	0.0432348
GO:0009112	nucleobase metabolic process	biological_process	0.0438027
GO:0019252	starch biosynthetic process	biological_process	0.0438027
GO:0051275	beta-glucan catabolic process	biological_process	0.0438027
GO:0006082	organic acid metabolic process	biological_process	0.04494
GO:0009051	pentose-phosphate shunt, oxidative branch	biological_process	0.0450088
GO:0009405	pathogenesis	biological_process	0.0450088
GO:0009800	cinnamic acid biosynthetic process	biological_process	0.0450088
GO:0009803	cinnamic acid metabolic process	biological_process	0.0450088
GO:0010921	regulation of phosphatase activity	biological_process	0.0450088
GO:0035304	regulation of protein dephosphorylation	biological_process	0.0450088
GO:0090322	regulation of superoxide metabolic process	biological_process	0.0450088
GO:2000379	positive regulation of reactive oxygen species metabolic process	biological_process	0.0450088
GO:0009808	lignin metabolic process	biological_process	0.0452395
GO:0009856	pollination	biological_process	0.0477052
GO:0044706	multi-multicellular organism process	biological_process	0.0477052
