# Supplementary material for: Comparative cellular, physiological and transcriptome analyses reveal the potential easy dehulling mechanism of rice-tartary buckwheat (Fagopyrum Tararicum)
Source: BMC Plant Biol. 2020 Nov 4;20:505. doi: 10.1186/s12870-020-02715-7 (PMC7640676; doi:10.1186/s12870-020-02715-7)
Supplement: Supplementary file 1 — Additional file 1: Table S1. Summary statistics of RNA-seq data in different samples for XMQ and JQ. Table S2. List of GO enrichment of DEGs between XMQ and JQ hull at four different development stages. Table S3. Identified regulatory and structural genes of SCW biosynthesis in MEred module. Table S4. The expression value (FPKM) of the identified regulatory and structural genes of SCW biosynthesis and other hub TFs in MEred module. Table S5. The fold changes of the identified regulatory and structural genes of SCW biosynthesis and other hub TFs between XMQ and JQ hull at different development stages. Table S6. Primers of sequences for qRT-PCR analysis. [file 12870_2020_2715_MOESM1_ESM.zip › Additional file 1-Table S4 .xlsx]

## Sheet: Sheet1
Gene name	Gene ID	Cultivars	5 DAP (FPKM)	10 DAP (FPKM)	15 DAP (FPKM)	20 DAP (FPKM)
Regulatory factors of secondary cell wall biosynthesis
NST1	FtPinG0000381200.01	JQ	4.08667	17.5467	3.72	1.865
		XMQ	2.05333	6.46333	3.31333	2.15333
SND1/NST3	FtPinG0002596000.01	JQ	31.0267	241.29	103.097	52.17
		XMQ	14.8567	146.303	108.1	29.2567
NST2	FtPinG0007471500.01	JQ	1.04333	76.7633	52.0367	11.855
		XMQ	0.18	29.8967	59.2533	8.13
MYB83/46	FtPinG0007716800.01	JQ	22.6833	98.6833	54.4433	17.125
		XMQ	9.99333	61.8967	64.1867	17.4233
AtMYB103	FtPinG0008420900.01	JQ	5.82667	116.207	57.61	2.95
		XMQ	1.56333	41.51	46.85	5.67667
AtMYB103	FtPinG0005092500.01	JQ	4.08667	51.32	17.32	1.01
		XMQ	2.64	15.51	15.3667	3.03333
MYB52/54	FtPinG0004122100.01	JQ	1.95667	24.45	10.0667	3.845
		XMQ	0.46	10.8767	12.6333	3.34667
C3H15	FtPinG0008083100.01	JQ	16.1167	109.303	24.9533	0.23
		XMQ	5.81333	70.2333	37.7333	4.66333
C3H14	FtPinG0004517800.01	JQ	13.4967	31.91	6.28667	0.05
		XMQ	5.18	23.3067	8.95	0.5
Regulatory factors of xylem vessel formation
XND1	FtPinG0004292100.01	JQ	1.98333	45.4767	8.55	4.495
		XMQ	0.89	12.07	6.77	3.48667
VNI2	FtPinG0005490300.01	JQ	2.88333	4.31667	0	0
		XMQ	0.363333	0.356667	0	0
Enzyme genes for cellulose biosynthesis
AtCESA8/IRX1	FtPinG0002305900.01	JQ	36.0233	558.37	293.497	53.07
		XMQ	11.0133	283.707	303.963	50.21
AtCESA4/IRX5	FtPinG0000375900.01	JQ	53.17	609.533	294.52	46.065
		XMQ	24.0533	381.227	245.827	52.2833
AtCESA7/IRX3	FtPinG0003961800.01	JQ	26.2933	539.913	269.687	51.775
		XMQ	9.02333	282.687	292.203	42.1
XTH22	FtPinG0006414500.01	JQ	0	0.403333	0	0
		XMQ	0	0	0.09	0.03
GDPDL3	FtPinG0004459500.01	JQ	72.91	188.58	27.7533	27.24
		XMQ	84.4467	117.257	48.8933	91.4267
IRX6	FtPinG0006695400.01	JQ	67.8033	1010.33	479.817	79.65
		XMQ	24.31	518.957	570.133	85.7
Enzyme genes for hemicellulose biosynthesis
IRX9/XSC	FtPinG0003892200.01	JQ	69.42	120.437	37.9267	11.1
		XMQ	31.9133	77.3	47.28	19.4467
IRX14-L/I14H	FtPinG0006419200.01	JQ	14.33	140.397	60.8233	11.995
		XMQ	3.92667	84.5	61.6433	8.31
TBL33	FtPinG0002445000.01	JQ	1.11667	10.03	5.62333	1.205
		XMQ	0.296667	4.92333	5.24	1.02333
TBL3	FtPinG0007617500.01	JQ	139.857	305.897	54.49	6.31
		XMQ	62.92	193.74	59.9	5.1
TBL31	FtPinG0000963000.01	JQ	1.22667	13.1767	5.21667	0.575
		XMQ	0.563333	9.74667	7.1	1.71
GUX5	FtPinG0008408600.01	JQ	3.40333	103.4	31.5067	6.67
		XMQ	0.736667	40.0367	27.0533	5.09333
IRX8	FtPinG0005387700.01	JQ	7.75333	106.65	53.18	22.395
		XMQ	3.78	87.9767	75.3533	22.2167
GXM3	FtPinG0002882400.01	JQ	45.1867	157.183	54	18.055
		XMQ	47.12	72.9	74.75	36.9667
IRX9-L/I9H	FtPinG0001270000.01	JQ	2.20667	3.17	1.68667	0.79
		XMQ	1.78333	1.74667	1.19667	2.06
UXS5	FtPinG0005327100.01	JQ	111.747	1406.31	326.707	53.365
		XMQ	64.9833	685.38	471.29	108.583
UXS2	FtPinG0006406600.01	JQ	90.7333	338.277	176.8	31.16
		XMQ	64.6	148.653	131.167	39.6
IRX6	FtPinG0006695400.01	JQ	67.8033	1010.33	479.817	79.65
		XMQ	24.31	518.957	570.133	85.7
Enzyme genes for lignin biosynthesis
GATL2	FtPinG0000034500.01	JQ	12.7867	177.287	153.943	88.29
		XMQ	8.25333	106.327	136.323	32.6267
F5H	FtPinG0009593000.01	JQ	0	0.176667	0	0
		XMQ	0	0	0	0
CCoAOMT1	FtPinG0007978200.01	JQ	65.7233	948.913	310.67	305.455
		XMQ	60.41	288.39	354.377	233.8
IRX12	FtPinG0007156500.01	JQ	9.58	25.1667	10.6833	1.005
		XMQ	4.85333	4.31	3.99667	2.50667
LAC17	FtPinG0004216800.01	JQ	16.0067	25.25	0.686667	0.085
		XMQ	7.30667	24	0.99	0.886667
PRX52	FtPinG0006420900.01	JQ	30.5333	68.4	9.26667	7.855
		XMQ	6.37333	24.22	12.7233	44.9133
Other hub TFs
B3 TF	FtPinG0007202700.01	JQ	0.28	3.04667	1.52	0.085
		XMQ	0.2	0.59	0.716667	0.206667
bZIP	FtPinG0001825500.01	JQ	3.2	8.28333	2.49333	0.715
		XMQ	1.72333	2.56	1.55333	0.753333
bZIP	FtPinG0009370700.01	JQ	0.936667	1.47333	0.0933333	0.14
		XMQ	0.766667	0.183333	0.193333	0.286667
DBB TF	FtPinG0001521000.01	JQ	0.5	0.74	0.24	0.315
		XMQ	0.576667	0.146667	0.33	0.0933333
Dof TF	FtPinG0005157600.01	JQ	0.373333	1.29667	1.25667	0.1
		XMQ	0.703333	0.52	1.29	0.2
EIN3	FtPinG0006457000.01	JQ	3.67	15.6867	4.42	2.45
		XMQ	5.35667	2.74333	2.78	7.82
ERF71	FtPinG0000926400.01	JQ	4.61333	18.76	16.3167	6.01
		XMQ	4.05333	4.64667	5.76333	5.24333
G2-like TF	FtPinG0005918800.01	JQ	11.1133	11.9767	5.20667	2.93
		XMQ	7.15	5.21	4.41333	1.43
GeBP TF	FtPinG0009119800.01	JQ	1031.79	2606.87	2482.19	1291
		XMQ	1110.17	1201.71	1684.46	1037.41
LBD	FtPinG0001034500.01	JQ	6.02	20.6467	3.61333	3.835
		XMQ	13.16	11.81	5.84333	5.45
MYB TF	FtPinG0003417600.01	JQ	0.57	28.3467	10.2433	2.155
		XMQ	0.493333	18.7033	16.1733	7.13333
Nin-like TF	FtPinG0006575700.01	JQ	1.17	2.38667	1.51667	0.765
		XMQ	0.533333	0.703333	1.04667	0.76
RAV	FtPinG0007073300.01	JQ	3.03	20.8567	4.01333	4.19
		XMQ	1.54333	10.22	4.20333	6.65667
TALE TF	FtPinG0002155700.01	JQ	4.86333	89.8233	52.39	11.91
		XMQ	1.57333	50.1367	62.57	15.69
TALE TF	FtPinG0008730100.01	JQ	0.74	3.09333	1.04333	0.155
		XMQ	1.48	1.09667	1.04667	0.116667
WRKY TF	FtPinG0007227700.01	JQ	0	2.96667	0	0
		XMQ	0	0.236667	0	1.72667
ZF-HD TF	FtPinG0005108600.01	JQ	114.293	187.59	83.65	12.89
		XMQ	78.81	78.4233	57.68	5.17333
